# Supplementary material for: Evaluation of the Antifungal, Antioxidant, and Anti-Diabetic Potential of the Essential Oil of Curcuma longa Leaves from the North-Western Himalayas by In Vitro and In Silico Analysis
Source: Molecules. 2022 Nov 8;27(22):7664. doi: 10.3390/molecules27227664 (PMC9695312; doi:10.3390/molecules27227664)
Supplement: Supplementary file 1 [file molecules-27-07664-s001.zip]

Archive with 1 entries (1 files):
- molecules-1985903-supplementary.pdf
